# Supplementary material for: Generation and Characterization of a CRISPR/Cas9-Mediated SNAP29 Knockout in Human Fibroblasts
Source: Int J Mol Sci. 2021 May 18;22(10):5293. doi: 10.3390/ijms22105293 (PMC8157373; doi:10.3390/ijms22105293)
Supplement: Supplementary file 1 [file ijms-22-05293-s001.zip]

Archive with 1 entries (1 files):
- ijms-1210579-SI.pdf
